# Supplementary material for: Unraveling transformation of follicular lymphoma to diffuse large B-cell lymphoma
Source: PLoS One. 2019 Feb 25;14(2):e0212813. doi: 10.1371/journal.pone.0212813 (PMC6388933; doi:10.1371/journal.pone.0212813)
Supplement: S1 Table — (XLSX) [file pone.0212813.s007.xlsx]

## Sheet: Table S1. Clinical Features
Table S1.A. Summary of clinical features of FL patients
Patient code	Age at diagnosis	Transformation	Time to transformation (months)	Status	Sex	Stage	ECOG	FLIPI	m7-FLIPI	Watch & wait	First-line treatment	FL sample code	Diagnosis	FL biopsy	Grade	CD20	BCL2	BCL6	KI67	tFL_Sample Code	Stage at transformation	IPI	Diagnosis at transformation	Biopsy of transformation	CD20 at transformation	CD10 at transformation	BCL2 at transformation	BCL6 at transformation	MUM1 at transformation	COO at transformation	KI67 at transformation	EBER transformation	OS since diagnosis of FL (Months)
P01	44.825	Yes	2.06667	Exitus	M	IVB	2	high	High Risk	No	R-CHOP	P01-FL	Follicular lymphoma	Lymph node	No data	+	+	+	Low	P01-tFL	IVB	3	Diffuse Large B Cell Lymphoma	Colon	-	+	+	-	No data	GCB	High	Negative	4.36667
P02	58.2306	Yes	0	No evidence of disease	M	IIB	0	intermediate	Low Risk	No	R-CHOP	P02-FL	Follicular lymphoma	Tonsil	II	+	+	+	High	P02-tFL	IIB	0	Diffuse Large B Cell Lymphoma	Tonsil	No data	-	-	+	+	non-GCB	High	Negative	10.7667
P03	78.7528	Yes	12.9	No evidence of disease	M	IVA	2	high	High Risk	No	Other immunochemotherapy scheme	P03-FL	Follicular lymphoma	Lymph node	I	+	+	+	Moderate	P03-tFL	IVA	4	Diffuse Large B Cell Lymphoma	Bone marrow	+	+	+	+	+	GCB	High	No data	21.5667
P04	58.9694	Yes	37.6667	Exitus	M	IIA	1	low	Low Risk	No	R-CHOP	P04-FL	Follicular lymphoma	Lymph node	II	+	-	+	Low	P04-tFL	IIB	1	Diffuse Large B Cell Lymphoma	Lymph node	+	-	+	+	No data	No data	No data	No data	50
P05	69.1111	Yes	68.0333	Exitus	F	IVB	1	high	High Risk	No	Other immunochemotherapy scheme	P05-FL	Follicular lymphoma	Lymph node	II	+	+	+	Moderate	P05-tFL	IIIA	4	Diffuse Large B Cell Lymphoma	Lymph node	+	+	+	+	No data	GCB	High	No data	90.3333
P06	51.7917	Yes	10	No evidence of disease	F	IIIA	1	high	Low Risk	No	R-CVP	P06-FL	Follicular lymphoma	No data	No data	+	+	+	No data	P06-tFL	IIB	1	Diffuse Large B Cell Lymphoma	No data	No data	No data	No data	No data	No data	No data	No data	No data	84.3333
P07	69.5333	Yes	68.7	No evidence of disease	F	IVA	1	intermediate	Low Risk	No	R-CHOP	P07-FL	Follicular lymphoma	Abdominal lesion	IIIA	+	+	+	Moderate	P07-tFL	IVA	5	Diffuse Large B Cell Lymphoma	Stomach	+	-	+	+	+	non-GCB	High	Negative	103.2
P08	61.7917	Yes	194.533	No evidence of disease	F	IVA	0	intermediate	Low Risk	Yes	R-CHOP	P08-FL	Follicular lymphoma	Lymph node	II	+	No data	+	No data	P08-tFL	IVA	3	Diffuse Large B Cell Lymphoma	Soft tissue	+	+	+	+	-	GCB	High	Negative	251
P09	41.6528	Yes	26.3	No evidence of disease	F	IIIB	1	intermediate	Low Risk	No	CHOP	P09-FL	Follicular lymphoma	Lymph node	II	No data	No data	No data	No data	P09-tFL	IIIB	3	Diffuse Large B Cell Lymphoma	Lymph node	No data	+	No data	No data	No data	GCB	High	Negative	226.533
P10	59.6417	Yes	161.2	Exitus	F	IVA	0	high	Low Risk	No	R-CHOP	P10-FL	Follicular lymphoma	Lymph node	IIIA	No data	No data	No data	No data	P10-tFL	IIB	1	Diffuse Large B Cell Lymphoma	Lymph node	+	-	-	+	No data	No data	High	No data	239.4
P11	55.0278	Yes	242.9	Exitus	F	IIA	0	low	Low Risk	No	CHOP	P11-FL	Follicular lymphoma	Lymph node	IIIA	+	+	+	High	P11-tFL	IIA	2	Diffuse Large B Cell Lymphoma	Lymph node	+	+	-	+	+	GCB	High	Negative	251.667
P12	70.2444	Yes	12.6	Exitus	M	IIIA	1	high	High Risk	No	R-CHOP	P12-FL	Follicular lymphoma	Lymph node	IIIA	+	+	+	No data	P12-tFL	IIA	1	Diffuse Large B Cell Lymphoma	Lymph node	-	+	+	+	No data	GCB	High	Negative	17.4333
P13	55.35	Yes	19.7667	Exitus	M	IIB	1	intermediate	Low Risk	No	CHOP	P13-FL	Follicular lymphoma	Lymph node	II	No data	-	No data	No data	P13-tFL	IVB	3	Diffuse Large B Cell Lymphoma	Soft tissue	+	No data	No data	No data	No data	No data	High	No data	23.3333
P14	38.0083	Yes	3.56667	No evidence of disease	F	IIB	1	low	Low Risk	No	R-Bendamustine	P14-FL	Follicular lymphoma	Lymph node	IIIA	+	+	+	High	P14-tFL	IIA	0	Diffuse Large B Cell Lymphoma	Lymph node	+	+	No data	+	No data	GCB	No data	No data	29.1667
P15	76.4083	Yes	14.1667	Exitus	F	IIA	0	intermediate	Low Risk	No	R-Bendamustine	P15-FL	Follicular lymphoma	Lymph node	IIIA	+	+	+	High	P15-tFL	IVA	4	Diffuse Large B Cell Lymphoma	Lymph node	+	+	+	+	-	GCB	High	Negative	16.5
P16	60.6667	Yes	21.2	Exitus	F	IVB	1	high	High Risk	No	R-CVP	P16-FL	Follicular lymphoma	Lymph node		+	+		No data	P16-tFL	IVB	3	Diffuse Large B Cell Lymphoma	Lymph node	-	+	+	-	No data	GCB	High	No data	30.7667
P17	51.7222	Yes	40.1667	No evidence of disease	F	IIIA	1	low	Low Risk	No	R-Bendamustine	P17-FL	Follicular lymphoma	Lymph node	IIIA	+	+	+	No data	P17-tFL	IVA	3	Diffuse Large B Cell Lymphoma	Lymph node	+	+	+	+	-	GCB	No data	Negative	43.5
P18	65.6444	Yes	43.8667	Exitus	F	IIIA	1	high	Low Risk	No	R-CHOP	P18-FL	Follicular lymphoma	Lymph node	II	+	+	+	Moderate	P18-tFL	IIIA	3	Diffuse Large B Cell Lymphoma	Lymph node	+	+	+	+	+	GCB	High	Negative	48.6667
P19	75.8333	Yes	7.46667	Exitus	F	IIIA	1	high	High Risk	Yes	R-CHOP	P19-FL	Follicular lymphoma	Lymph node	II	+	+	+	Low	P19-tFL	IVB	3	Diffuse Large B Cell Lymphoma	Skin	+	+	+	+	No data	GCB	High	Negative	56.9667
P20	48.9417	Yes	8.03333	Exitus	F	IIB	0	high	Low Risk	Yes	R-CHOP	P20-FL	Follicular lymphoma	Lymph node	IIIA	+	+	+	High	P20-tFL	IIIA	3	Diffuse Large B Cell Lymphoma	Lymph node	+	+	+	+	No data	GCB	High	No data	58.5
P21	40.6139	Yes	28	Exitus	M	IVA	1	high	High Risk	No	R-CHOP	P21-FL	Follicular lymphoma	Lymph node	IIIA	+	No data	-	High	P21-tFL	IVB	3	Diffuse Large B Cell Lymphoma	Muscular tissue	+	+	+	+	No data	GCB	High	No data	60.8667
P22	71.2694	Yes	43	Exitus	F	IVA	0	high	Low Risk	No	Other immunochemotherapy scheme	P22-FL	Follicular lymphoma	Lymph node	II	No data	No data	No data	Moderate	P22-tFL	No data	5	Diffuse Large B Cell Lymphoma	Adipose tissue	+	-	-	+	No data	No data	High	No data	63.3
P23	34.6306	No		No evidence of disease	F	IA	0	low	Low Risk	No	R-CHOP	P23-FL	Follicular lymphoma	Lymph node	I	+	+	+	Low														196.467
P24	36.4306	No		No evidence of disease	F	IVA	0	intermediate	Low Risk	No	R-CHOP	P24-FL	Follicular lymphoma	Lymph node	No data	+	+	+	Low														160.2
P25	79.1556	No		Exitus	F	IIIB	1	high	High Risk	Yes	R-CVP	P25-FL	Follicular lymphoma	Lymph node	I	+	+	+	Low														69.1333
P26	15.0361	No		No data	M	No data	No data	No data	No data	No data	No data	P26-FL	Follicular lymphoma	Lymph node	IIIA	+	+	+	Low														No data
P27	67.4194	No		No evidence of disease	F	IIA	0	low	Low Risk	No	R-CHOP	P27-FL	Follicular lymphoma	Lymph node	IIIA	+	+	+	High														109.733
P28	48.7639	No		Exitus	M	IVA	1	intermediate	Low Risk	No	R-CHOP	P28-FL	Follicular lymphoma	Lymph node	No data	+	+	+	Low														57.0667
P29	46.4333	No		No evidence of disease	M	IA	0	low	Low Risk	No	No data	P29-FL	Follicular lymphoma	Lymph node	II	+	+	+	Low														116.933
P30	15.0194	No		No data	M	No data	No data	No data	No data	No data	No data	P30-FL	Follicular lymphoma	Lymph node	No data	+	+		Low														No data
P31	35.275	No		No evidence of disease	M	IIIB	0	low	Low Risk	No	CHOP	P31-FL	Follicular lymphoma	Lymph node	IIIA	+	+	No data	Moderate														194.4
P32	67.4167	No		No evidence of disease	M	IVA	0	high	High Risk	No	R-CHOP	P32-FL	Follicular lymphoma	Lymph node	I	+	+	+	Low														145.1
P33	58.4944	No		No evidence of disease	F	IA	0	intermediate	Low Risk	No	R-CVP	P33-FL	Follicular lymphoma	Retroperitoneum	I	+	No data	No data	No data														169.467
P34	47.7111	No		No evidence of disease	F	IVB	No data	low	Low Risk	No	R-CHOP	P34-FL	Follicular lymphoma	Lymph node	I	+	+	+	Low														137.833
P35	44.5	No		Exitus	M	IVA	0	intermediate	Low Risk	Yes	CVP	P35-FL	Follicular lymphoma	Lymph node	IIIA	+	+	+	Low														218.133
P36	54.6639	No		No evidence of disease	F	IVA	1	low	Low Risk	No	R-CHOP	P36-FL	Follicular lymphoma	Lymph node	II	+	+	+	Moderate														93.0667
P37	38.2139	No		No evidence of disease	M	IVA	1	low	Low Risk	No	R-CHOP	P37-FL	Follicular lymphoma	Lymph node	II	+	+	+	No data														84.0333
P38	39.1556	No		No evidence of disease	F	IVA	0	low	Low Risk	No	CHOP	P38-FL	Follicular lymphoma	Lymph node	IIIA	+	+	+	Low														200.9
P39	49.6611	No		No evidence of disease	M	IIIA	No data	low	Low Risk	No	R-CHOP	P39-FL	Follicular lymphoma	Lymph node	II	+	+	+	High														128.6
P40	52.3556	No		No evidence of disease	F	IIIA	1	low	Low Risk	No	R-CHOP	P40-FL	Follicular lymphoma	Lymph node	II	+	+	+	Moderate														105.033
P41	54.6028	No		No evidence of disease	M	IIIA		intermediate	Low Risk	No	R-CHOP	P41-FL	Follicular lymphoma	Lymph node	IIIA	+	+	+	High														98.7
P42	44	No		No evidence of disease	F	IIA	0	low	Low Risk	No	R-CHOP	P42-FL	Follicular lymphoma	Lymph node	I	+	+	No data	High														167.433
