# Supplementary material for: Unraveling transformation of follicular lymphoma to diffuse large B-cell lymphoma
Source: PLoS One. 2019 Feb 25;14(2):e0212813. doi: 10.1371/journal.pone.0212813 (PMC6388933; doi:10.1371/journal.pone.0212813)
Supplement: S2 Table — (XLSX) [file pone.0212813.s008.xlsx]

## Sheet: Table S2. Custom Panels
Table S2. Lists of genes included in the different custom panels
HaloPlex Target Enrichment kit for Ion Torrent	SureSelect Target Enrichment kit for Illumina	Common Gen Set (CGS)	Validation-TruSeq Custom Panel
ABCA3	ABCA3	ABCA3	TP53
AFF3	ABL1	APC	TNFRSF14
ALK	ADAM8	ARID1A	TNFAIP3
APC	APC	ARID3B	TCF3
ARID1A	ARID1A	ATM	STAT6
ARID3B	ARID3B	ATRX	STAT3
ATM	ATM	B2M	SMARCA4
ATRX	ATP10A	BCL10	SGK1
B2M	ATRX	BCL2	RRAGC
BACH2	B2M	BCL6	PTPN1
BAX	BCL10	BCL7A	PRDM1
BCL10	BCL2	BCOR	PLCG2
BCL11A	BCL6	BIRC3	PIM1
BCL2	BCL7A	BRAF	NOTCH2
BCL6	BCOR	BRCA2	NOTCH1
BCL7A	BIRC3	BTG1	MYD88
BCOR	BRAF	CARD11	MYC
BIRC3	BRCA2	CCND3	KMT2D
BRAF	BTG1	CD58	MEF2B
BRCA2	BTK	CD70	ID3
BTG1	CARD11	CD79B	FOXO1
CARD11	CASP8	CDC25A	FAT2
CBL	CCDC15	CDK3	EZH2
CCND1	CCND3	CDKN2A	EP300
CCND3	CD22	CHRM5	CXCR4
CD58	CD58	CIITA	CREBBP
CD70	CD70	CREBBP	CD79B
CD79B	CD79A	CSMD3	CD79A
CDC25A	CD79B	DDX3X	CCND3
CDC42	CDC123	DMXL1	CARD11
CDK3	CDC25A	EGFR	BTK
CDKN2A	CDK3	EP300	BRAF
CEACAM8	CDKN2A	EPHA7	BCL2
CHD2	CDKN2B	ERBB2	B2M
CHRM5	CELSR2	ERBB3	ATP6V1B2
CIITA	CHRM5	ERBB4	ATP6AP1
CREBBP	CIITA	ETS1	ATM
CSMD3	CREBBP	EZH2	ARID1A
DDX3X	CSF1R	FANCD2
DFFB	CSF2RB	FAS
DMXL1	CSMD3	FAT2
EGFR	CTNNA3	FGFR1
ELN	DDX3X	FOXO1
EP300	DMXL1	GNA13
EPHA1	DOCK4	GRM5
EPHA2	DSG2	HIST1H1C
EPHA7	DSP	HIST1H1E
EPHB2	DTX1	HIST1H3B
ERBB2	DYNC1H1	ID3
ERBB3	EBF1	IDH1
ERBB4	EGFR	IDH2
ETS1	EMILIN3	IKZF1
EZH2	EP300	IRF4
FANCD2	EPHA7	IRF8
FAS	ERBB2	KDR
FAT2	ERBB3	KIT
FBXW7	ERBB4	KLHL14
FGFR1	ETS1	KLHL6
FOXO1	ETV1	KMT2C
GATA2	ETV7	KMT2D
GNA13	EZH2	KRAS
GRM5	FANCD2	LRP1B
HDAC5	FAS	MEF2B
HDAC7	FAT2	MTOR
HIST1H1C	FBXO11	MYB
HIST1H1E	FGFR1	MYC
HIST1H3B	FGFR2	MYD88
HOXA11	FGFR3	NFKB2
HRAS	FLNC	NFKBIA
ID3	FMN2	NFKBIE
IDH1	FOXO1	NOTCH1
IDH2	FOXP1	NOTCH2
IKZF1	FOXP2	NRAS
IRF4	FOXP4	PAX5
IRF8	FRMPD1	PCLO
KDR	FSIP2	PDE1C
KDSR	GNA13	PDGFRA
KIT	GRM5	PIK3CA
KLHL14	HIST1H1C	PIK3CD
KLHL6	HIST1H1E	PIK3R1
KMT2C	HIST1H3B	PIM1
KMT2D	ID3	PIM2
KRAS	IDH1	PLEKHG5
LRP1B	IDH2	POU2AF1
MALT1	IGLL5	POU2F2
MAPK1	IKZF1	PRDM1
MAX	IKZF3	PRKCQ
MDM2	IRF4	PTEN
MEF2B	IRF8	RHOA
MLH1	KDR	SETD2
MTOR	KIT	SF3B1
MUC2	KLF2	SGK1
MYB	KLF4	SIGLEC10
MYC	KLHL14	SLC38A8
MYD88	KLHL6	SMARCA2
NACA	KMT2B	SMARCA4
NFKB2	KMT2C	SOCS1
NFKBIA	KMT2D	STAT3
NFKBIE	KRAS	STAT6
NOTCH1	LPHN2	TGM7
NOTCH2	LRP1B	TMEM30A
NRAS	LYN	TNFAIP3
PARK7	MEF2B	TNFRSF10A
PAX2	MLL3	TNFRSF11A
PAX5	MTOR	TNFRSF14
PCLO	MUC4	TP53
PCSK2	MYB	TP73
PDE1C	MYC	TRAF3
PDGFC	MYD88	UNC5D
PDGFRA	MYO5C	WHSC1
PIK3CA	MYOM2
PIK3CD	NFKB2
PIK3R1	NFKBIA
PIM1	NFKBIE
PIM2	NGFR
PIM3	NOTCH1
PLEKHG5	NOTCH2
POT1	NRAS
POU2AF1	PAPPA2
POU2F2	PAX5
PRDM1	PCDH7
PRKCQ	PCLO
PTEN	PDE1C
PTGS2	PDGFRA
RAF1	PDZRN3
RB1	PIK3C2A
REL	PIK3C2B
RHOA	PIK3CA
RUNX1	PIK3CD
RUNX3	PIK3CG
SAMHD1	PIK3R1
SERPINB2	PIM1
SETD2	PIM2
SF3B1	PLA2G4B
SGK1	PLCG2
SI	PLEKHG5
SIGLEC10	POU2AF1
SLC38A8	POU2F2
SMARCA2	PRDM1
SMARCA4	PRDM16
SOCS1	PRKCB
SOX11	PRKCQ
STAT3	PTEN
STAT6	PTPN1
TGM7	PTPRT
TLR2	RELN
TLX1	RET
TMEM30A	RHOA
TNFAIP3	RICTOR
TNFRSF10A	RYR1
TNFRSF10B	RYR2
TNFRSF11A	SETD2
TNFRSF14	SF3B1
TNFRSF25	SF3B3
TNFRSF9	SGK1
TNRC6B	SIGLEC10
TP53	SLC38A8
TP63	SMARCA2
TP73	SMARCA4
TRAF3	SOCS1
TRAF6	STAT3
TRPM6	STAT6
UNC5D	SULF2
WHSC1	SYK
WNT1	SYNE1
XPO1	TAGAP
ZMYM3	TET2
	TFAP4
	TGM7
	TLN2
	TMEM30A
	TMSB4X
	TNFAIP3
	TNFRSF10A
	TNFRSF11A
	TNFRSF14
	TNIK
	TP53
	TP73
	TRAF3
	UBE2A
	UNC5D
	WDR66
	WHSC1
	WT1
	ZNF91
