# Supplementary material for: Unraveling transformation of follicular lymphoma to diffuse large B-cell lymphoma
Source: PLoS One. 2019 Feb 25;14(2):e0212813. doi: 10.1371/journal.pone.0212813 (PMC6388933; doi:10.1371/journal.pone.0212813)
Supplement: S3 Table — (XLSX) [file pone.0212813.s009.xlsx]

## Sheet: Table S3.Quality
Table S3. Quality and coverage information for patients sequenced in different platforms.
Panel	Sample	Reference genome	Number of reads in untrimmed fastq file	Number of reads in bam file	Number of reads in covered regions	%	Median read depth in analyzable target regions	At least 100 reads of analyzable target regions covered	At least 500 reads of analyzable target regions covered	At least 1000 reads of analyzable target regions covered
Haloplex	P07-FL	Human (UCSC hg19)	7259522	6348048	4803486	77.25	354	92.63	68.04	47.03
Haloplex	P07-N	Human (UCSC hg19)	9754936	9123552	7591100	84.68	793	98.93	95.19	81.93
Haloplex	P09-tFL	Human (UCSC hg19)	7629092	6733452	4218222	65.93	223	92.08	61.88	31.68
Haloplex	P19-tFL	Human (UCSC hg19)	14490558	13586891	11374692	84.65	1313	99.12	96.09	87.57
Haloplex	P21-FL	Human (UCSC hg19)	9205676	8303297	4662276	59.88	436	98.24	81.11	46.09
Haloplex	P21-tFL	Human (UCSC hg19)	13272133	13220186	10843371	80.42	437	96.09	81.93	66.5
Haloplex	P27	Human (UCSC hg19)	30845660	27761094	15422830	92.93	1046	95.72	93.98	75.53
Haloplex	P29	Human (UCSC hg19)	25043241	22538916	11269458	90.1	832	96.63	92.31	63.21
Panel	Sample ID	Reference genome	Total length of targeted reference	Total PF reads	Percent Q30	Total aligned reads	Percentage aligned reads	Targeted aligned reads	Read enrichment	Padded target aligned reads	Padded read enrichment	Total PF bases	Total aligned bases	Percentage aligned bases	Targeted aligned bases	Base enrichment	Padded target aligned bases	Padded base enrichment	Mean region coverage depth	Uniformity of coverage (Pct > 0.2*mean)	Target coverage at 1X	Target coverage at 10X	Target coverage at 20X	Target coverage at 50X	Fragment length: median	Fragment length: minimum	Fragment length: maximum	Fragment length: SD	SNVs	SNVs (Percentage found in dbSNP)	SNV Ts/Tv ratio	SNV Het/Hom ratio	Indels	Indels (Percentage found in dbSNP)	Indel Het/Hom ratio	Insertions	Insertions (Percentage found in dbSNP)	Insertion Het/Hom ratio	Deletions	Deletions (Percentage found in dbSNP)	Deletions Het/Hom ratio
SureSelect	P01_FL	Human (UCSC hg19)	2018541	5914958	88.7%	5910687	99.9%	4864392	82.3%	4868214	82.4%	1327695473	915015511	68.9%	1298348743	141.9%	756731391	82.7%	643.2	97.0%	99.7%	99.6%	99.4%	98.9%	149	55	325	41	1905	56.2%	1.9	0.0	79	41.8%	0.0	37	56.8%	0.0	42	28.6%	0.0
SureSelect	P01_tFL	Human (UCSC hg19)	2018541	11022836	88.0%	11014604	99.9%	9143289	83.0%	9149955	83.1%	2474317079	1665803489	67.3%	2329447559	139.8%	1386942477	83.3%	1154	94.8%	99.8%	99.6%	99.4%	99.0%	145	55	324	42	2120	59.6%	2.0	0.0	89	43.8%	0.0	40	62.5%	0.0	49	28.6%	0.0
SureSelect	P02_FL	Human (UCSC hg19)	1951387	5065194	69.3%	5061225	99.9%	4292100	84.8%	4295946	84.9%	1517727015	852902767	56.2%	1185443962	139.0%	723229168	84.8%	607.5	97.9%	99.8%	99.7%	99.6%	99.2%	160	63	375	50	2060	54.2%	1.8	5.7	68	47.1%	0.0	36	63.9%	0.0	32	28.1%	0.0
SureSelect	P02_tFL	Human (UCSC hg19)	1951387	3551768	68.9%	3546584	99.9%	2743374	77.4%	2746594	77.4%	1063611341	587332219	55.2%	736685400	125.4%	457594780	77.9%	377.5	98.1%	99.8%	99.6%	99.5%	98.9%	158	44	390	55	1841	59.1%	1.8	5.2	71	47.9%	0.0	38	65.8%	0.0	33	27.3%	0.0
SureSelect	P03_FL	Human (UCSC hg19)	2016730	4547016	68.9%	4542899	99.9%	3640193	80.1%	3644489	80.2%	1361882562	765487308	56.2%	1026883361	134.1%	615574123	80.4%	509.2	97.7%	99.8%	99.6%	99.5%	99.0%	160	59	379	51	2339	50.1%	1.8	0.0	77	39.0%	0.0	36	52.8%	0.0	41	26.8%	0.0
SureSelect	P03_N	Human (UCSC hg19)	2023661	10700816	91.1%	4750141	44.4%	3825675	80.5%	3906585	82.2%	971939550	933088539	96.0%	1127738992	120.9%	760612256	81.5%	557.3	95.2%	99.1%	98.7%	98.4%	97.5%	247	199	557	63	2497	46.6%	1.8	0.0	62	50.0%	0.0	30	60.0%	0.0	32	40.6%	0.0
SureSelect	P03_tFL	Human (UCSC hg19)	1951387	5600912	67.7%	5595028	99.9%	2907227	52.0%	2910305	52.0%	1677815452	856540159	51.1%	763806415	89.2%	468022703	54.6%	391.4	98.0%	99.8%	99.6%	99.4%	98.9%	145	35	341	46	2036	55.7%	1.7	5.8	70	41.4%	0.0	34	55.9%	0.0	36	27.8%	0.0
SureSelect	P04_FL	Human (UCSC hg19)	2018541	7811406	87.8%	7802666	99.9%	6410142	82.2%	6416533	82.2%	1753349153	1154170463	65.8%	1594602557	138.2%	954543631	82.7%	790	95.4%	99.8%	99.6%	99.4%	98.9%	141	46	341	47	1970	54.4%	1.9	0.0	66	43.9%	0.0	35	60.0%	0.0	31	25.8%	0.0
SureSelect	P04_tFL	Human (UCSC hg19)	2016730	10418806	68.1%	10411542	99.9%	7612118	73.1%	7618043	73.2%	3117765493	1533611073	49.2%	1876058909	122.3%	1144263294	74.6%	930.2	94.1%	99.8%	99.6%	99.4%	98.8%	139	44	318	43	1997	53.8%	1.8	0.0	69	40.6%	0.0	36	55.6%	0.0	33	24.2%	0.0
SureSelect	P05_FL	Human (UCSC hg19)	1951387	7925594	63.8%	7915714	99.9%	6216449	78.5%	6220166	78.6%	2373453850	1073183519	45.2%	1440624080	134.2%	851454043	79.3%	738.3	96.2%	99.8%	99.6%	99.4%	99.0%	128	33	307	44	3089	43.0%	2.3	16.6	105	37.1%	0.0	40	62.5%	0.0	65	21.5%	0.0
SureSelect	P05_tFL	Human (UCSC hg19)	2016730	5799368	72.3%	5793180	99.9%	4803375	82.9%	4817505	83.2%	1736908471	1101133146	63.4%	1397225946	126.9%	908936505	82.5%	692.8	96.8%	99.8%	99.6%	99.5%	99.0%	182	59	487	71	1813	56.9%	1.8	0.0	70	44.3%	0.0	34	61.8%	0.0	36	27.8%	0.0
SureSelect	P06_FL	Human (UCSC hg19)	2018541	7051654	85.4%	7045513	99.9%	5989790	85.0%	5993213	85.1%	1582436054	949926845	60.0%	1374097999	144.7%	810063074	85.3%	680.7	90.9%	99.7%	99.4%	99.0%	97.5%	130	42	269	34	1645	66.0%	2.0	0.0	60	51.7%	0.0	35	62.9%	0.0	25	36.0%	0.0
SureSelect	P06_N	Human (UCSC hg19)	2018541	6296608	84.1%	6289658	99.9%	5024358	79.9%	5027643	79.9%	1412648044	827949751	58.6%	1164796462	140.7%	668724727	80.8%	577	95.6%	99.7%	99.4%	99.1%	98.3%	129	36	263	35	1580	66.5%	2.0	0.0	62	48.4%	0.0	36	58.3%	0.0	26	34.6%	0.0
SureSelect	P06_tFL	Human (UCSC hg19)	2023661	9043066	90.3%	1779209	19.7%	760986	42.8%	765330	43.0%	291056921	259310820	89.1%	190733269	73.6%	111822952	43.1%	94.3	94.2%	99.3%	97.3%	93.8%	75.9%	169	149	288	27	1929	50.8%	1.9	0.0	35	60.0%	0.0	18	66.7%	0.0	17	52.9%	0.0
SureSelect	P07_FL	Human (UCSC hg19)	1951387	7259522	97.4%	3082469	42.5%	2293276	74.4%	2350786	76.3%	510000130	421095744	82.6%	508050472	120.6%	319933631	76.0%	260.4	75.5%	98.8%	94.0%	88.7%	76.5%	192	149	359	46	1069	70.3%	2.0	3.4	34	76.5%	1.0	19	78.9%	0.7	15	73.3%	1.5
SureSelect	P08_FL	Human (UCSC hg19)	2016730	7518174	67.2%	7510655	99.9%	5584293	74.4%	5591254	74.4%	2251425384	1172690328	52.1%	1497655836	127.7%	881833920	75.2%	742.6	98.0%	99.9%	99.8%	99.7%	99.4%	148	46	361	50	3214	39.1%	2.0	0.0	85	40.0%	0.0	45	55.6%	0.0	40	22.5%	0.0
SureSelect	P08_tFL	Human (UCSC hg19)	2016730	8599002	69.6%	8592871	99.9%	7000479	81.5%	7007090	81.5%	2575664801	1414653397	54.9%	1895011536	134.0%	1156557853	81.8%	939.6	95.8%	99.9%	99.6%	99.5%	99.0%	155	55	366	49	2126	53.8%	1.8	0.0	85	38.8%	0.0	48	52.1%	0.0	37	21.6%	0.0
SureSelect	P09_FL	Human (UCSC hg19)	1951387	8448096	96.6%	2264476	26.8%	1803185	79.6%	1841810	81.3%	381008213	314265052	82.5%	412562233	131.3%	257500088	81.9%	211.4	84.0%	99.3%	96.5%	92.6%	81.7%	181	149	317	38	1169	65.1%	2.1	3.4	42	61.9%	2.2	20	70.0%	1.2	22	54.5%	4.5
SureSelect	P09_N	Human (UCSC hg19)	1951387	7893324	75.5%	94592	1.2%	74992	79.3%	78977	83.5%	37098137	23111428	62.3%	25360557	109.7%	19299813	83.5%	13	89.3%	97.5%	54.3%	22.4%	0.4%	334	130	536	64	450	24.0%	1.7	16.3	11	9.1%	0.0	6	16.7%	0.0	5	0.0%	0.0
SureSelect	P10_FL	Human (UCSC hg19)	2016730	8257582	62.3%	8250862	99.9%	5765501	69.9%	5776160	70.0%	2472738832	1045154318	42.3%	1329302237	127.2%	746481473	71.4%	659.1	96.4%	99.9%	99.8%	99.7%	99.2%	122	38	266	35	6810	19.3%	2.7	0.0	238	14.3%	0.0	47	48.9%	0.0	191	5.8%	0.0
SureSelect	P10_tFL	Human (UCSC hg19)	2016730	8179090	67.2%	8169685	99.9%	6200929	75.9%	6210093	76.0%	2449169912	1259137919	51.4%	1628827261	129.4%	970787198	77.1%	807.7	98.0%	99.9%	99.8%	99.7%	99.5%	146	41	356	50	2849	43.0%	1.9	0.0	76	43.4%	0.0	39	56.4%	0.0	37	29.7%	0.0
SureSelect	P11_FL	Human (UCSC hg19)	2023661	9496068	90.3%	2741625	28.9%	2291022	83.6%	2313531	84.4%	569942545	534620878	93.8%	705381901	131.9%	450875837	84.3%	348.6	97.3%	99.7%	99.4%	99.1%	98.2%	232	199	417	42	2559	43.6%	1.9	0.0	70	58.6%	0.0	37	64.9%	0.0	33	51.5%	0.0
SureSelect	P11_tFL	Human (UCSC hg19)	2023661	7759436	90.0%	2993761	38.6%	2476132	82.7%	2513760	84.0%	618463652	581158188	94.0%	755557303	130.0%	486683275	83.7%	373.4	97.5%	99.8%	99.5%	99.3%	98.6%	241	199	474	52	2593	42.6%	1.8	0.0	67	62.7%	0.0	37	67.6%	0.0	30	56.7%	0.0
SureSelect	P12_FL	Human (UCSC hg19)	2023661	7377920	88.6%	3214845	43.6%	2676127	83.2%	2696722	83.9%	514623483	467017839	90.7%	666108806	142.6%	392217357	84.0%	329.2	96.6%	99.7%	99.3%	99.0%	97.7%	178	149	330	34	2349	48.2%	1.8	0.0	52	59.6%	0.0	33	69.7%	0.0	19	42.1%	0.0
SureSelect	P12_FL	Human (UCSC hg19)	1951387	5392162	68.4%	5387189	99.9%	4266555	79.2%	4270088	79.3%	1615446440	841056122	52.1%	1082217267	128.7%	665582640	79.1%	554.6	97.0%	99.8%	99.6%	99.4%	98.9%	147	55	353	48	1825	56.6%	1.9	5.4	65	49.2%	0.0	36	66.7%	0.0	29	27.6%	0.0
SureSelect	P12_tFL	Human (UCSC hg19)	2023661	7024288	87.7%	3682420	52.4%	3156005	85.7%	3187318	86.6%	585548785	533349132	91.1%	783205249	146.8%	461937777	86.6%	387	94.8%	99.7%	99.3%	99.0%	97.5%	183	149	362	40	2286	47.9%	1.8	0.0	52	57.7%	0.0	31	74.2%	0.0	21	33.3%	0.0
SureSelect	P13_FL	Human (UCSC hg19)	2016730	7951006	66.3%	7942207	99.9%	5682962	71.6%	5693322	71.7%	2378841625	1125300246	47.3%	1417820847	126.0%	827808717	73.6%	703	97.3%	99.9%	99.7%	99.6%	99.3%	135	40	317	44	1960	55.5%	2.0	0.0	74	44.6%	0.0	36	66.7%	0.0	38	23.7%	0.0
SureSelect	P13_tFL	Human (UCSC hg19)	2016730	11598854	64.9%	11589120	99.9%	8224093	71.0%	8235151	71.1%	3470248202	1396001651	40.2%	1774840638	127.1%	1018659901	73.0%	880.1	93.4%	99.9%	99.6%	99.5%	98.9%	116	37	259	35	2967	40.0%	2.2	0.0	90	37.8%	0.0	42	59.5%	0.0	48	18.8%	0.0
SureSelect	P14_FL	Human (UCSC hg19)	2016730	8411598	68.8%	8406137	99.9%	6910964	82.2%	6915894	82.3%	2517137816	1310934446	52.1%	1789649998	136.5%	1081520715	82.5%	887.4	96.4%	99.8%	99.7%	99.5%	99.2%	147	53	330	43	1660	62.5%	1.9	0.0	64	46.9%	0.0	33	60.6%	0.0	31	32.3%	0.0
SureSelect	P14_tFL	Human (UCSC hg19)	2018541	8402350	89.6%	8394521	99.9%	7042998	83.9%	7049815	84.0%	1886473400	1302677487	69.1%	1851409246	142.1%	1101133557	84.5%	917.2	96.6%	99.8%	99.6%	99.5%	99.1%	149	53	342	45	1846	58.3%	2.0	0.0	67	44.8%	0.0	36	55.6%	0.0	31	32.3%	0.0
SureSelect	P15_tFL	Human (UCSC hg19)	1951387	5385224	71.5%	5380282	99.9%	4312106	80.1%	4318899	80.3%	1613564857	962613226	59.7%	1202318217	124.9%	766277378	79.6%	616.1	96.7%	99.8%	99.6%	99.3%	98.7%	172	63	422	59	1843	55.8%	1.8	5.0	66	48.5%	0.0	37	64.9%	0.0	29	27.6%	0.0
SureSelect	P16_FL	Human (UCSC hg19)	2018541	7869954	86.1%	7860838	99.9%	6278485	79.9%	6286153	80.0%	1766435569	1070775877	60.6%	1522593362	142.2%	867959307	81.1%	754.3	95.7%	99.7%	99.4%	99.2%	98.6%	132	39	277	37	2134	53.7%	1.9	0.0	68	50.0%	0.0	33	69.7%	0.0	35	31.4%	0.0
SureSelect	P16_tFL	Human (UCSC hg19)	2018541	8651716	82.5%	8643980	99.9%	6947005	80.4%	6954834	80.5%	1942028208	1053464850	54.2%	1550894528	147.2%	859836539	81.6%	768.3	91.9%	99.6%	99.0%	98.5%	97.3%	121	36	230	31	2224	51.0%	2.0	0.0	65	50.8%	0.0	33	66.7%	0.0	32	34.4%	0.0
SureSelect	P17_FL	Human (UCSC hg19)	2023661	7394892	92.1%	7383154	99.8%	1303678	17.7%	1305902	17.7%	1112868766	854968067	76.8%	320427072	37.5%	171857928	20.1%	158.3	89.7%	99.3%	97.4%	94.5%	81.1%	120	24	240	34	1776	55.8%	2.0	0.0	41	51.2%	0.0	21	61.9%	0.0	20	40.0%	0.0
SureSelect	P17_tFL	Human (UCSC hg19)	2023661	5923432	94.4%	5917515	99.9%	4278332	72.3%	4315377	72.9%	891411066	841116812	94.4%	1036742903	123.3%	618148357	73.5%	512.3	95.8%	99.7%	99.4%	99.2%	98.4%	166	60	392	53	1467	66.7%	1.9	0.0	67	43.3%	0.0	32	59.4%	0.0	35	28.6%	0.0
SureSelect	P18_FL	Human (UCSC hg19)	2016730	8643008	69.6%	8635900	99.9%	7063751	81.8%	7072561	81.9%	2588830812	1446030424	55.9%	1924172366	133.1%	1184259816	81.9%	954.1	96.8%	99.8%	99.7%	99.6%	99.2%	158	55	396	55	2057	54.4%	1.8	0.0	76	47.4%	0.0	37	67.6%	0.0	39	28.2%	0.0
SureSelect	P18_tFL	Human (UCSC hg19)	2016730	9345372	66.6%	9337700	99.9%	7516778	80.5%	7524739	80.6%	2798814624	1382162256	49.4%	1860978768	134.6%	1121451813	81.1%	922.8	96.1%	99.8%	99.6%	99.4%	99.1%	141	48	317	42	2387	48.1%	2.0	0.0	76	44.7%	0.0	36	63.9%	0.0	40	27.5%	0.0
SureSelect	P19_FL	Human (UCSC hg19)	2023661	10278808	91.0%	1942991	18.9%	1640742	84.4%	1650326	84.9%	405848347	381356345	94.0%	511153111	134.0%	324061181	85.0%	252.6	95.0%	99.6%	98.9%	98.1%	95.1%	225	199	387	36	2439	46.3%	1.9	0.0	49	61.2%	0.0	31	67.7%	0.0	18	50.0%	0.0
SureSelect	P19_N	Human (UCSC hg19)	2018541	7498160	88.7%	7491410	99.9%	6338370	84.6%	6346279	84.7%	1683524309	1169314991	69.5%	1680232186	143.7%	994423661	85.0%	832.4	97.1%	99.8%	99.6%	99.5%	99.1%	150	53	360	49	1981	56.5%	1.8	0.0	80	47.5%	0.0	40	60.0%	0.0	40	35.0%	0.0
SureSelect	P19_tFL	Human (UCSC hg19)	1951387	14490558	75.3%	360254	2.5%	280093	77.7%	297040	82.5%	138429064	87123620	62.9%	93368069	107.2%	71594956	82.2%	47.8	95.0%	99.6%	95.0%	82.4%	40.0%	338	147	551	64	1780	39.2%	1.7	11.4	44	40.9%	0.0	22	50.0%	0.0	22	31.8%	0.0
SureSelect	P20_FL	Human (UCSC hg19)	2016730	11299242	66.3%	11291113	99.9%	8744185	77.4%	8751202	77.5%	3380962758	1520511647	45.0%	2035178627	133.8%	1195337113	78.6%	1009.1	94.1%	99.8%	99.4%	99.1%	98.6%	130	44	267	34	1839	59.6%	2.1	0.0	67	35.8%	0.0	28	64.3%	0.0	39	15.4%	0.0
SureSelect	P20_tFL	Human (UCSC hg19)	2016730	8576340	64.6%	8569627	99.9%	6306514	73.6%	6313953	73.7%	2565914163	1113643786	43.4%	1477688048	132.7%	836311797	75.1%	732.7	95.2%	99.8%	99.5%	99.2%	98.5%	125	42	262	34	2096	53.1%	2.1	0.0	68	35.3%	0.0	31	58.1%	0.0	37	16.2%	0.0
SureSelect	P21_FL	Human (UCSC hg19)	1951387	920567	61.8%	8991109	97.7%	4977422	55.4%	4991269	55.5%	1.43501e+09	1148009814	99.4%	1141369165	99.4%	674506227	58.8%	585	94.3%	99.8%	99.6%	99.4%	98.6%	123	32	282	39	2569	45.7%	2.0	9.6	ND	ND	ND	ND	ND	ND	ND	ND	ND
SureSelect	P22_FL	Human (UCSC hg19)	1951387	10902762	74.7%	203192	1.9%	159502	78.5%	168460	82.9%	80022646	48955087	61.2%	54631992	111.6%	40561405	82.9%	28	94.4%	99.3%	87.4%	65.1%	10.6%	334	140	540	63	1166	40.1%	2.0	8.5	13	53.8%	0.0	8	50.0%	0.0	5	60.0%	0.0
SureSelect	P22_N	Human (UCSC hg19)	1951387	6657760	70.7%	6648037	99.9%	3818366	57.4%	3830504	57.6%	1993944539	1178446462	59.1%	1106871629	93.9%	710956106	60.3%	567.2	96.7%	99.8%	99.6%	99.4%	98.9%	168	50	451	65	2114	53.1%	1.8	5.8	66	42.4%	0.0	32	56.3%	0.0	34	29.4%	0.0
SureSelect	P22_tFL	Human (UCSC hg19)	1951387	9051544	74.7%	238770	2.6%	188021	78.7%	199321	83.5%	92124249	57455519	62.4%	63641756	110.8%	47828107	83.2%	32.6	94.9%	99.5%	90.9%	72.6%	18.0%	337	150	548	62	1376	39.9%	1.9	7.5	26	50.0%	0.0	16	50.0%	0.0	10	50.0%	0.0
SureSelect	P23	Human (UCSC hg19)	2023661	6640762	94.1%	1566556	23.6%	1134440	72.4%	1140625	72.8%	252900491	227370474	89.9%	285032049	125.4%	166798553	73.4%	140.8	72.9%	98.0%	88.1%	79.0%	63.6%	171	149	288	37	3628	28.5%	1.8	0.0	61	39.3%	0.0	26	50.0%	0.0	35	31.4%	0.0
SureSelect	P24	Human (UCSC hg19)	2023661	7010934	94.6%	4910933	70.0%	3301705	67.2%	3421574	69.7%	770222717	687029593	89.2%	779613990	113.5%	480882461	70.0%	385.2	94.8%	99.7%	99.4%	99.1%	97.3%	217	149	498	69	3040	37.8%	1.9	0.0	71	43.7%	0.0	38	55.3%	0.0	33	30.3%	0.0
SureSelect	P25	Human (UCSC hg19)	2018541	7629878	76.4%	7545883	98.9%	3186690	42.2%	3199889	42.4%	1695225884	770338264	45.4%	623398869	80.9%	353005081	45.8%	308.8	92.1%	99.6%	98.9%	98.1%	94.2%	101	22	234	34	2581	41.8%	2.3	0.0	74	44.6%	0.0	35	62.9%	0.0	39	28.2%	0.0
SureSelect	P26	Human (UCSC hg19)	2023661	17524890	89.4%	1492995	8.5%	399775	26.8%	405831	27.2%	256280637	206662267	80.6%	96952720	46.9%	57665608	27.9%	47.9	92.0%	99.2%	92.0%	77.9%	35.4%	175	149	285	36	2368	24.7%	1.6	0.0	44	11.4%	0.0	13	23.1%	0.0	31	6.5%	0.0
SureSelect	P28	Human (UCSC hg19)	2023661	2971928	89.6%	556464	18.7%	374755	67.3%	380029	68.3%	99042035	76506985	77.2%	90124950	117.8%	52281602	68.3%	44.5	86.9%	98.1%	85.2%	68.1%	30.2%	181	149	306	43	2854	29.4%	1.8	0.0	35	37.1%	0.0	16	43.8%	0.0	19	31.6%	0.0
SureSelect	P30	Human (UCSC hg19)	2018541	4047736	87.5%	4043071	99.9%	3044715	75.3%	3048931	75.4%	908737552	621333954	68.4%	850310365	136.9%	479658691	77.2%	421.2	95.0%	99.8%	99.6%	99.4%	98.3%	149	45	353	49	2630	48.3%	2.0	0.0	81	39.5%	0.0	41	53.7%	0.0	40	25.0%	0.0
SureSelect	P31	Human (UCSC hg19)	2018541	9207552	82.0%	9161494	99.5%	5337078	58.3%	5359175	58.5%	2058143186	1095712397	53.2%	1144880204	104.5%	661921818	60.4%	567.2	93.8%	99.7%	99.4%	99.0%	97.8%	117	28	268	37	2937	39.7%	2.2	0.0	68	39.7%	0.0	35	57.1%	0.0	33	21.2%	0.0
SureSelect	P32	Human (UCSC hg19)	2023661	7368338	94.1%	7357937	99.9%	1331954	18.1%	1334118	18.1%	1108866948	899296824	81.1%	337927675	37.6%	179652631	20.0%	167	85.3%	99.2%	96.5%	92.4%	76.2%	126	25	247	32	1526	60.7%	1.9	0.0	41	61.0%	0.0	25	64.0%	0.0	16	56.3%	0.0
SureSelect	P33	Human (UCSC hg19)	2023661	7059752	94.0%	7049792	99.9%	6023932	85.4%	6028504	85.5%	1062230022	946039787	89.1%	1487345967	157.2%	813040303	85.9%	735	91.9%	99.6%	99.2%	98.8%	97.5%	140	51	267	32	1931	57.1%	1.9	0.0	66	50.0%	0.0	32	71.9%	0.0	34	29.4%	0.0
SureSelect	P34	Human (UCSC hg19)	2023661	11501740	92.8%	4274954	37.2%	3475610	81.3%	3510915	82.1%	696545056	610972259	87.7%	874663730	143.2%	504668237	82.6%	432.2	97.2%	99.8%	99.6%	99.4%	98.8%	179	149	325	39	3568	34.2%	1.7	0.0	68	44.1%	0.0	37	56.8%	0.0	31	29.0%	0.0
SureSelect	P35	Human (UCSC hg19)	2023661	7007794	93.9%	6998097	99.9%	5997450	85.7%	6001660	85.8%	1054377444	921269568	87.4%	1463929905	158.9%	794430072	86.2%	723.4	91.4%	99.6%	99.1%	98.6%	97.2%	135	50	259	31	1888	57.6%	2.0	0.0	61	50.8%	0.0	34	61.8%	0.0	27	37.0%	0.0
SureSelect	P36	Human (UCSC hg19)	2023661	9709368	91.5%	4076243	42.0%	3381877	83.0%	3421434	83.9%	653858965	584579226	89.4%	847272155	144.9%	492450174	84.2%	418.7	97.8%	99.8%	99.6%	99.4%	99.0%	183	149	355	42	3091	35.8%	1.6	0.0	62	48.4%	0.0	34	52.9%	0.0	28	42.9%	0.0
SureSelect	P37	Human (UCSC hg19)	2018541	6646580	90.6%	6640267	99.9%	5477198	82.5%	5484992	82.6%	1492325929	1106886985	74.2%	1529459178	138.2%	917917490	82.9%	757.7	95.5%	99.7%	99.5%	99.3%	98.8%	162	62	371	48	2185	51.6%	1.9	0.0	70	45.7%	0.0	37	62.2%	0.0	33	27.3%	0.0
SureSelect	P38	Human (UCSC hg19)	2023661	10367948	94.4%	2029338	19.6%	1597922	78.7%	1607064	79.2%	331215219	293182575	88.5%	431936211	147.3%	234304725	79.9%	213.4	92.2%	99.7%	99.2%	98.0%	89.8%	171	149	289	33	3949	26.4%	1.6	0.0	84	26.2%	0.0	42	33.3%	0.0	42	19.0%	0.0
SureSelect	P39	Human (UCSC hg19)	2023661	9837850	95.1%	9803774	99.7%	7801877	79.6%	7811508	79.7%	1479118025	1207575371	81.6%	1728612962	143.1%	974436721	80.7%	854.2	95.8%	99.8%	99.6%	99.4%	99.0%	126	43	269	35	1917	53.5%	2.0	0.0	73	43.8%	0.0	36	58.3%	0.0	37	29.7%	0.0
SureSelect	P40	Human (UCSC hg19)	2023661	7100018	94.3%	7074798	99.6%	4121476	58.3%	4153432	58.7%	1066281939	918144539	86.1%	969391383	105.6%	553162819	60.2%	479	94.5%	99.8%	99.5%	99.2%	97.8%	152	43	372	53	2103	54.7%	1.9	0.0	67	44.8%	0.0	39	56.4%	0.0	28	28.6%	0.0
SureSelect	P41	Human (UCSC hg19)	2023661	11069296	94.4%	11044403	99.8%	9085167	82.3%	9094860	82.3%	1665166328	1455159882	87.4%	2216028497	152.3%	1208409959	83.0%	1095.1	94.7%	99.8%	99.6%	99.5%	99.2%	136	48	273	33	1430	70.8%	2.1	0.0	65	49.2%	0.0	31	61.3%	0.0	34	38.2%	0.0
SureSelect	P42	Human (UCSC hg19)	2023661	6768484	93.9%	6758538	99.9%	2011761	29.8%	2015389	29.8%	1018724066	830527858	81.5%	494160951	59.5%	271828160	32.7%	244.2	91.2%	99.4%	98.2%	96.9%	90.9%	129	28	274	38	1821	56.7%	1.9	0.0	51	51.0%	0.0	26	61.5%	0.0	25	40.0%	0.0
