# Supplementary material for: Unraveling transformation of follicular lymphoma to diffuse large B-cell lymphoma
Source: PLoS One. 2019 Feb 25;14(2):e0212813. doi: 10.1371/journal.pone.0212813 (PMC6388933; doi:10.1371/journal.pone.0212813)
Supplement: S5 Table — (XLSX) [file pone.0212813.s011.xlsx]

## Sheet: Table S5.MutFreq FL tFL & ntFL
Table S5. Summary of recurrent mutations in the dufferent groups of samples.
pre-tFL - Transformed patients		DLBCL (tFL)-Transformed patients		ntFL - Non-transformed patients		FL (pret-FL & ntFL)- All patients
Gene	pre-tFL percentage	Gene	tFL percentage	Gene	ntFL percentage	Gene	FL Percentage
CREBBP	54.5455	CREBBP	63.6364	CREBBP	75	CREBBP	66.6667
MLL2/KMT2D	45.4545	MLL2/KMT2D	50	MLL2/KMT2D	65	MLL2/KMT2D	54.7619
IGLL5	27.2727	IGLL5	36.8421	IGLL5	33.3333	IGLL5	35
BCL2	27.2727	BCL2	31.8182	BCL2	30	BCL2	28.5714
DTX1	22.7273	POU2AF1	31.8182	RRAGC	28.5714	DTX1	12.5
CSMD3	18.1818	LRP1B	27.2727	TNFRSF14	25	EP300	16.6667
EP300	18.1818	DTX1	26.3158	RYR2	22.2222	FOXO1	16.6667
FOXO1	18.1818	B2M	22.7273	SYNE1	16.6667	TNFRSF14	16.6667
LRP1B	18.1818	CSMD3	22.7273	ATP6V1B2	16.6667	RYR2	15
NOTCH2	18.1818	EP300	22.7273	EP300	15	CSMD3	14.2857
POU2AF1	18.1818	GNA13	22.7273	ATP10A	11.1111	POU2AF1	14.2857
POU2F2	18.1818	HIST1H1E	22.7273	CELSR1	11.1111	SYNE1	12.5
UBE2A	18.1818	PCLO	22.7273	LPHN2	11.1111	BCL7A	11.9048
ATM	13.6364	SOCS1	22.7273	ARID1B	11.1111	LRP1B	11.9048
BCL7A	13.6364	TNFRSF14	22.7273	MLL3/KMT2C	10	NOTCH2	11.9048
DSP	13.6364	BCL7A	18.1818	APC	10	PAX5	11.9048
HIST1H1C	13.6364	EZH2	18.1818	EPHA7	10	UBE2A	10
HIST1H1E	13.6364	FOXO1	18.1818	FAT2	10	ATM	9.52381
IRF8	13.6364	IRF8	18.1818	FOXO1	10	HIST1H1C	9.52381
PAX5	13.6364	NOTCH2	18.1818	PAX5	10	HIST1H1E	9.52381
PCLO	13.6364	TP53	18.1818	POU2AF1	10	IRF8	9.52381
PIM1	13.6364	TMSB4X	15.7895	PTEN	10	MLL3/KMT2C	9.52381
TAGAP	13.6364	UBE2A	15.7895	TMEM30A	10	PIM1	9.52381
TNFRSF14	13.6364	ATM	13.6364	ADRBK1	5.55556	POU2F2	9.52381
ABCA3	9.09091	DMXL1	13.6364	CSMD1	5.55556	SOCS1	9.52381
ARID3B	9.09091	PAX5	13.6364	CTNNA3	5.55556	TMEM30A	9.52381
B2M	9.09091	STAT6	13.6364	DOCK4	5.55556	ATP10A	7.5
CARD11	9.09091	ADAM8	11.1111	DTX1	5.55556	CELSR1	7.5
CD70	9.09091	ATP10A	10.5263	FMN2	5.55556	DOCK4	7.5
CD79B	9.09091	CSF1R	10.5263	FOXP1	5.55556	DSP	7.5
CSF2RB	9.09091	CSF2RB	10.5263	FOXP2	5.55556	TAGAP	7.5
DMXL1	9.09091	DSP	10.5263	FRMPD1	5.55556	ABCA3A	7.14286
DOCK4	9.09091	EBF1	10.5263	FRMPD3	5.55556	APC	7.14286
EPHA4	9.09091	FBXO11	10.5263	HIST1H3I	5.55556	ARID3B	7.14286
EZH2	9.09091	FLNC	10.5263	PDZRN3	5.55556	CARD11	7.14286
FANCD2	9.09091	LPHN2	10.5263	EBF1	5.55556	DMXL1	7.14286
FLNC	9.09091	PLCG2	10.5263	SYK	5.55556	EZH2	7.14286
GNA13	9.09091	SYNE1	10.5263	LRP1B	5	GNA13	7.14286
KLHL6	9.09091	TAGAP	10.5263	CSMD3	5	KLHL6	7.14286
MEF2B	9.09091	ARID1A	9.09091	HIST1H1E	5	PCLO	7.14286
MLL3/KMT2C	9.09091	BTG1	9.09091	GNA13	5	STAT6	7.14286
PLEKHG5	9.09091	CD70	9.09091	SOCS1	5	TNFAIP3	7.14286
SOCS1	9.09091	CIITA	9.09091	NOTCH2	5	TP73	7.14286
STAT6	9.09091	FAS	9.09091	BCL7A	5	ARID1B	5
SYNE1	9.09091	MEF2B	9.09091	IRF8	5	CSF2RB	5
TMEM30A	9.09091	NFKBIA	9.09091	EZH2	5	EBF1	5
TNFAIP3	9.09091	PIM1	9.09091	ATM	5	EPHA4	5
TP53	9.09091	POU2F2	9.09091	DMXL1	5	FLNC	5
SAMHD1	5.26316	PRDM16	9.09091	STAT6	5	FMN2	5
ADAM8	5	SGK1	9.09091	PIM1	5	FOXP1	5
APC	4.54545	SMARCA4	9.09091	TNFAIP3	5	FRMPD1	5
ARID1A	4.54545	TNFAIP3	9.09091	ARID1A	5	LPHN2	5
ATP10A	4.54545	FANCD2	9.09091	BTG1	5	ARID1A	4.7619
BCL10	4.54545	BCL11A	7.14286	CIITA	5	B2M	4.7619
BCL6	4.54545	SAMHD1	5.55556	SMARCA4	5	BIRC3	4.7619
BIRC3	4.54545	EPHA4	5.26316	HIST1H1C	5	BTG1	4.7619
BTG1	4.54545	DOCK4	5.26316	ABCA3	5	CD70	4.7619
BTK	4.54545	CELSR1	5.26316	ARID3B	5	CD79B	4.7619
CCDC15	4.54545	DSG2	5.26316	CARD11	5	CIITA	4.7619
CELSR1	4.54545	ETV1	5.26316	KLHL6	5	EPHA7	4.7619
CIITA	4.54545	FGFR2	5.26316	ERBB4	5	ERBB4	4.7619
CSF1R	4.54545	FMN2	5.26316	TP73	5	FANCD2	4.7619
DSG2	4.54545	FOXP1	5.26316	PIK3CA	5	FAT2	4.7619
EBF1	4.54545	FRMPD1	5.26316	BCOR	5	MEF2B	4.7619
EMILIN3	4.54545	FSIP2	5.26316	BRAF	5	PLEKHG5	4.7619
ERBB2	4.54545	IKZF3	5.26316	CDKN2A	5	PTEN	4.7619
ERBB4	4.54545	LYN	5.26316	DDX3X	5	SMARCA4	4.7619
ETS1	4.54545	MYO5C	5.26316	GRM5	5	TP53	4.7619
ETV1	4.54545	MYOM2	5.26316	KRAS	5
FAS	4.54545	PDZRN4	5.26316	SF3B1	5
FBXO11	4.54545	PIK3CG	5.26316	TNFRSF10A	5
FGFR2	4.54545	RET	5.26316
FLNA	4.54545	RYR1	5.26316
FMN2	4.54545	RYR2	5.26316
FOXP1	4.54545	TET2	5.26316
FRMPD1	4.54545	WT1	5.26316
FSIP2	4.54545	HIST1H1B	5.26316
HIST1H3D	4.54545	HIST1H3G	5.26316
HIST1H3F	4.54545	HIST1H3H	5.26316
IKZF3	4.54545	PDZRN3	5.26316
KIT	4.54545	CDC25A	4.54545
LYN	4.54545	HIST1H1C	4.54545
MYB	4.54545	ABCA3	4.54545
MYD88	4.54545	ARID3B	4.54545
MYO5C	4.54545	CARD11	4.54545
MYOM2	4.54545	CD79B	4.54545
PDZRN4	4.54545	KLHL6	4.54545
PIK3CG	4.54545	MLL3/KMT2C	4.54545
PIK3R1	4.54545	PLEKHG5	4.54545
PLCG2	4.54545	TMEM30A	4.54545
PRDM16	4.54545	APC	4.54545
RELN	4.54545	BCL10	4.54545
RET	4.54545	BCL6	4.54545
RHOA	4.54545	ERBB4	4.54545
RICTOR	4.54545	ETS1	4.54545
RYR1	4.54545	MYB	4.54545
RYR2	4.54545	MYD88	4.54545
SGK1	4.54545	PIK3R1	4.54545
SLC38A7	4.54545	RHOA	4.54545
SLC38A8	4.54545	SLC38A8	4.54545
SMARCA4	4.54545	TP73	4.54545
TET2	4.54545	CD58	4.54545
TP73	4.54545	KDR	4.54545
WT1	4.54545	MTOR	4.54545
		NFKBIE	4.54545
		NRAS	4.54545
		PIK3CA	4.54545
		PIK3CD	4.54545
		PRDM1	4.54545
		PTEN	4.54545
		SIGLEC10	4.54545
		SMARCA2	4.54545
		TGM7	4.54545
		WHSC1	4.54545
