# Supplementary material for: Unraveling transformation of follicular lymphoma to diffuse large B-cell lymphoma
Source: PLoS One. 2019 Feb 25;14(2):e0212813. doi: 10.1371/journal.pone.0212813 (PMC6388933; doi:10.1371/journal.pone.0212813)
Supplement: S6 Table — (XLSX) [file pone.0212813.s012.xlsx]

## Sheet: Hoja1
Table S6. Alamut predictions for POU2AF1 splicing mutations
Location			Predictors
Gene	chrpos	coding	MaxEnt	NNSPLICE	HSF	Comment
POU2AF1	11:111249884 T>A	16+3A>T	-86.9%	-32.3%	-9.1%	The consequence of this change is not predictable.
POU2AF1	11:111249884 T>G	16+3A>C	-48.3%	-65.7%	-8.8%	The consequence of this change is not predictable.
POU2AF1	11:111249885 A>T	16+2T>A	-100.0%	-100.0%	-100.0%	The consequence of this change is not predictable, but a skip of exon 1 is very likely.
POU2AF1	11:111249886 C>T	16+1G>A	-100.0%	-100.0%	-100.0%	The consequence of this change is not predictable, but a skip of exon 1 is very likely.
MaxEnt	http://genes.mit.edu/burgelab/maxent/Xmaxentscan_scoreseq.html
NNSPLICE	http://www.fruitfly.org/seq_tools/splice.html
HSF	http://www.umd.be/HSF3/
