# Supplementary material for: Unraveling transformation of follicular lymphoma to diffuse large B-cell lymphoma
Source: PLoS One. 2019 Feb 25;14(2):e0212813. doi: 10.1371/journal.pone.0212813 (PMC6388933; doi:10.1371/journal.pone.0212813)
Supplement: S7 Table — (XLSX) [file pone.0212813.s013.xlsx]

## Sheet: Table S6.FrequencyBySize
Table S7: Covered region mutation rate. BP: base paired
		pre-tFL			tFL			ntFL muations
Gene	BP covered	pre-tFL mutations	pre-tFL samples	FL Ratio	tFL Mutations	tFL samples	tFL ratio	ntFL muations	ntFL samples	ntFL Ratio
IGLL5	840	12	22	0.00714286	15	19	0.00833333	10	18	0.00714286
BCL2	912	16	22	0.00657895	27	22	0.00767544	17	20	0.00657895
SOCS1	757	3	22	0.00264201	12	22	0.00660502	2	20	0.001321
DTX1	2494	9	22	0.00200481	12	19	0.00200481	1	18	0.000400962
PIM1	1831	7	22	0.00163845	8	22	0.0010923	2	20	0.00054615
HIST1H1C	672	4	22	0.00446429	1	22	0.0014881	1	20	0.0014881
HIST1H1E	696	7	22	0.00431034	9	22	0.00718391	2	20	0.00143678
POU2AF1	1200	4	22	0.00333333	7	22	0.00583333	2	20	0.00166667
UBE2A	1224	4	22	0.00326797	3	22	0.00245098	0	18	0
B2M	672	2	22	0.00297619	5	22	0.00744048	0	20	0
BCL7A	1473	5	22	0.00203666	5	22	0.00271555	1	20	0.000678887
FOXO1	2109	5	22	0.00189663	5	22	0.00189663	3	20	0.000948317
CD70	1080	2	22	0.00185185	2	22	0.00185185	0	20	0
CD79B	1332	2	22	0.0015015	1	22	0.000750751	0	20	0
GNA13	1344	3	22	0.0014881	9	22	0.00372024	1	20	0.000744048
IRF8	2208	4	22	0.0013587	5	22	0.00181159	2	20	0.000452899
TNFRSF14	2411	3	22	0.0012443	4	22	0.00207383	5	20	0.00207383
PAX5	2616	3	22	0.00114679	3	22	0.00114679	2	20	0.000764526
BCL10	888	2	22	0.00112613	2	22	0.00112613	0	20	0
TMEM30A	1776	2	22	0.00112613	1	22	0.000563063	2	20	0.00112613
CREBBP	10687	14	22	0.00112286	17	22	0.00131	18	20	0.00140357
POU2F2	3598	4	22	0.00111173	2	22	0.000555864	0	20	0
BTG1	999	4	22	0.001001	4	22	0.002002	2	20	0.001001
MEF2B	2055	2	22	0.000973236	1	22	0.000973236	0	20	0
TAGAP	3104	4	22	0.000966495	3	19	0.00064433	0	18	0
TP53	2704	4	22	0.000739645	5	22	0.00147929	0	20	0
RHOA	1368	2	22	0.000730994	1	22	0.000730994	0	20	0
MYD88	1416	1	22	0.000706215	1	22	0.000706215	0	20	0
ARID3B	2916	1	22	0.000685871	1	22	0.000342936	1	20	0.000342936
TNFAIP3	3264	4	22	0.000612745	4	22	0.000612745	1	20	0.000306373
KMT2D	22209	16	22	0.000450268	16	22	0.000495295	17	20	0.000585348
FAS	2328	1	22	0.000429553	2	22	0.000859107	0	20	0
IKZF3	2376	1	22	0.000420875	1	19	0.000420875	0	18	0
SLC38A8	2376	1	22	0.000420875	1	22	0.000420875	0	20	0
CSF2RB	4778	2	22	0.000418585	2	19	0.000418585	0	18	0
ETS1	2424	1	22	0.000412541	1	22	0.000412541	0	20	0
STAT6	4962	2	22	0.000403063	3	22	0.000604595	1	20	0.000201532
BIRC3	2505	2	22	0.000399202	0	22	0	0	20	0
EZH2	5101	3	22	0.00039208	5	22	0.00078416	1	20	0.00019604
EMILIN3	2616	1	22	0.000382263	0	19	0	0	18	0
EP300	10530	5	22	0.000379867	8	22	0.000474834	4	20	0.0002849
WT1	2861	1	22	0.000349528	2	19	0.000349528	0	18	0
SIGLEC10	2904	0	22	0.000344353	1	18	0	0	18	0
BCL6	2928	1	22	0.00034153	1	22	0.00034153	0	20	0
NOTCH2	11776	5	22	0.000339674	4	22	0.000339674	1	20	8.49185e-05
CARD11	6024	2	22	0.000332005	1	22	0.000166003	2	20	0.000166003
LYN	3021	1	22	0.000331016	1	19	0.000331016	0	18	0
PLEKHG5	6188	1	22	0.000323206	2	22	0.000161603	1	20	0
ETV1	3408	1	22	0.000293427	1	19	0.000293427	0	18	0
TP73	3504	2	22	0.000285388	1	22	0.000285388	1	20	0.000285388
SAMHD1	3816	1	19	0.000262055	1	18	0.000262055	0	18	0
DSP	11464	3	22	0.000261689	2	19	0.000174459	1	18	0
EBF1	3984	1	22	0.000251004	2	19	0.000502008	1	18	0.000251004
ABCA3	8568	2	22	0.000233427	1	22	0.000116713	1	20	0.000116713
PIK3CG	4296	1	22	0.000232775	1	19	0.000232775	1	18	0
BTK	4340	1	22	0.000230415	0	19	0	0	18	0
PIK3R1	4568	1	22	0.000218914	1	22	0.000218914	0	20	0
MYB	4615	1	22	0.000216685	1	22	0.000216685	0	20	0
CSMD3	19584	5	22	0.000204248	5	22	0.00025531	2	20	5.10621e-05
FOXP1	4992	1	22	0.000200321	1	19	0.000200321	1	18	0.000200321
FANCD2	10093	2	22	0.000198157	2	22	0.000198157	0	20	0
RET	5304	1	22	0.000188537	1	19	0.000188537	0	18	0
ADAM8	5332	3	20	0.000187547	4	18	0.000375094	0	18	0
ATM	16038	4	22	0.000187056	4	22	0.000187056	1	20	6.23519e-05
FGFR2	5399	2	22	0.000185219	1	19	0.000185219	0	18	0
KIT	5410	1	22	0.000184843	0	22	0	0	20	0
CSF1R	5492	2	22	0.000182083	3	19	0.000364166	0	18	0
CIITA	5760	2	22	0.000173611	3	22	0.000347222	1	20	0.000173611
FBXO11	5847	1	22	0.000171028	2	19	0.000342056	0	18	0
PRDM16	5918	1	22	0.000168976	2	22	0.000337952	0	20	0
LRP1B	24348	5	22	0.000164285	6	22	0.000246427	2	20	4.10711e-05
PCLO	18619	4	22	0.000161126	5	22	0.000268543	0	20	0
FLNC	12837	3	22	0.0001558	3	19	0.0001558	1	18	0
ATP10A	6526	1	22	0.000153233	2	19	0.000306466	2	18	0.000306466
FRMPD1	6696	1	22	0.000149343	1	19	0.000149343	1	18	0.000149343
ERBB2	6762	2	22	0.000147885	1	22	0	0	20	0
DOCK4	13525	1	22	0.000147874	1	19	7.39372e-05	1	18	7.39372e-05
SF3B3	6768	0	22	0.000147754	0	22	0.000295508	1	20	0
DMXL1	13717	2	22	0.000145804	4	22	0.000218707	1	20	7.29022e-05
TET2	7132	1	22	0.000140213	1	19	0.000140213	0	18	0
ERBB4	7320	1	22	0.000136612	1	22	0.000136612	2	20	0.000136612
PLCG2	7632	1	22	0.000131027	2	19	0.000262055	0	18	0
FMN2	8153	3	22	0.000122654	3	19	0.000122654	2	18	0.000122654
ARID1A	8428	3	22	0.000118652	3	22	0.000237304	1	20	0.000118652
PIK3C2A	8744	0	22	0.000114364	0	19	0.000114364	0	18	0
MYOM2	8750	2	22	0.000114286	2	19	0.000114286	1	18	0
SMARCA4	9630	1	22	0.000103842	2	22	0.000207684	1	20	0.000103842
RICTOR	9813	1	22	0.000101906	0	19	0	0	18	0
MYO5C	10402	1	22	9.61354e-05	1	19	9.61354e-05	0	18	0
APC	10608	1	22	9.42685e-05	1	22	9.42685e-05	2	20	0.000188537
KMT2C	21706	5	22	9.21404e-05	5	22	4.60702e-05	3	20	9.21404e-05
CELSR2	12319	2	22	8.11754e-05	1	19	8.11754e-05	1	18	0.000162351
RELN	17027	0	22	5.87303e-05	0	19	0	0	18	0
SYNE1	43717	2	22	4.57488e-05	2	19	4.57488e-05	5	18	6.86232e-05
FSIP2	23685	1	22	4.22208e-05	1	19	4.22208e-05	0	18	0
RYR1	26545	2	22	3.76719e-05	2	19	3.76719e-05	1	18	0
RYR2	27903	2	22	3.58384e-05	2	19	3.58384e-05	4	18	0.000143354
TMSB4X	384	1	22	0	4	19	0.0078125	0	18	0
ID3	528	0	22	0	0	19	0.00189394	0	18	0
NFKBIA	1440	0	22	0	2	22	0.00138889	0	20	0
NRAS	1080	0	22	0	1	22	0.000925926	0	20	0
CD58	1344	0	22	0	1	22	0.000744048	0	20	0
NFKBIE	1993	0	22	0	1	22	0.000501756	0	20	0
PTEN	2136	1	22	0	1	22	0.000468165	2	20	0.00093633
IDH1	2184	0	22	0	0	19	0.000457875	0	18	0
BCL11A	3192	0	15	0	2	14	0.000313283	0	17	0
PRDM1	3312	0	22	0	1	22	0.000301932	0	20	0
TGM7	3476	0	22	0	1	22	0.000287687	0	20	0
CDC25A	3490	0	22	0	1	22	0.000286533	0	20	0
LPHN2	7368	0	22	0	4	19	0.000271444	2	18	0.000271444
SGK1	4184	2	22	0	5	22	0.000239006	0	20	0
PDZRN3	5016	0	22	0	1	19	0.000199362	1	18	0.000199362
PIK3CA	5262	0	22	0	1	22	0.000190042	1	20	0.000190042
PIK3CD	5773	0	22	0	1	22	0.00017322	1	20	0
WHSC1	6672	0	22	0	1	22	0.00014988	0	20	0
KDR	7570	0	22	0	1	22	0.0001321	0	20	0
SMARCA2	9200	0	22	0	1	22	0.000108696	0	20	0
MTOR	15058	1	22	0	4	22	6.64099e-05	0	20	0
KLHL6	2184	2	22	0	1	22	0	3	20	0
SETD2	10632	1	22	0	0	22	0	1	20	0
ERBB3	7367	1	22	0	0	22	0	0	20	0
FGFR3	4885	1	22	0	1	19	0	0	18	0
CHRM5	1632	1	22	0	1	22	0	0	20	0
DYNC1H1	21348	0	22	0	0	22	0	0	20	0
MUC4	19128	0	22	0	0	22	0	0	20	0
FAT2	14424	0	22	0	0	22	0	3	20	0.000138658
TLN2	14410	0	22	0	0	19	0	2	18	0
BRCA2	12656	0	22	0	0	22	0	1	20	0
ATRX	12053	0	22	0	0	22	0	0	20	0
KMT2B	11465	0	22	0	0	22	0	0	20	0
NOTCH1	10720	0	22	0	0	22	0	0	20	0
PIK3C2B	9264	0	22	0	0	22	0	0	20	0
TNIK	8424	0	22	0	0	22	0	0	20	0
PTPRT	8317	0	22	0	0	22	0	0	20	0
EGFR	7701	0	22	0	0	22	0	0	20	0
PAPPA2	7584	0	22	0	0	22	0	0	20	0
BCOR	6840	0	22	0	0	22	0	1	20	0.000146199
SF3B1	6721	0	22	0	0	22	0	1	20	0.000148787
CDK3	6385	0	22	0	0	22	0	0	20	0
WDR66	5952	0	22	0	0	22	0	0	20	0
PDGFRA	5933	0	22	0	1	22	0	0	20	0
SYK	5340	0	22	0	0	19	0	1	18	0.000187266
ABL1	5217	0	22	0	0	22	0	0	20	0
SULF2	5184	0	22	0	0	22	0	0	20	0
UNC5D	5184	0	22	0	0	22	0	0	20	0
NFKB2	5160	0	22	0	0	22	0	0	20	0
PDE1C	5160	0	22	0	0	22	0	0	20	0
FOXP2	5093	0	22	0	0	19	0	1	18	0.000196348
FGFR1	5090	0	22	0	0	22	0	0	20	0
STAT3	5065	0	22	0	0	22	0	0	20	0
BRAF	4971	0	22	0	0	22	0	3	20	0.000201167
GRM5	4968	0	22	0	1	22	0	1	20	0.000201288
EPHA7	4920	0	22	0	0	22	0	2	20	0.000406504
PLA2G4B	4712	0	22	0	0	22	0	0	20	0
CCDC15	4680	1	0	0	0	0	0	0	18	0
CTNNA3	4560	0	22	0	0	19	0	1	18	0.000219298
PRKCB	4532	0	22	0	0	22	0	0	20	0
PRKCQ	4430	0	22	0	0	22	0	0	20	0
CBL	4362	0	0	0	0	0	0	0	20	0
DDX3X	4321	0	22	0	0	22	0	1	20	0.000231428
FOXP4	4008	0	22	0	0	22	0	0	20	0
PCDH7	3936	0	22	0	1	19	0	0	18	0
ZNF91	3888	0	22	0	0	22	0	0	20	0
ATP6V1B2	3527	0	3	0	0	4	0	2	12	0.000567054
CD22	3458	0	0	0	0	0	0	0	20	0
CASP8	3093	0	0	0	0	0	0	0	20	0
KLHL14	2932	0	22	0	0	22	0	0	20	0
TNFRSF11A	2904	0	22	0	0	22	0	0	20	0
TRAF3	2784	0	22	0	0	22	0	0	20	0
CDC123	2760	0	22	0	0	22	0	0	20	0
IDH2	2668	0	22	0	0	19	0	0	18	0.000374813
IKZF1	2640	0	22	0	0	22	0	0	20	0
IRF4	2475	0	22	0	0	22	0	0	20	0
PTPN1	2454	0	22	0	0	22	0	0	20	0
ATP6AP1	2439	0	22	0	0	22	0	0	20	0
TNFRSF10A	2439	0	22	0	0		0	1	20	0.000410004
TFAP4	1934	0	22	0	0	22	0	0	20	0
RRAGC	1929	0	2	0	0	2	0	2	7	0.00103681
CDKN2A	1920	0	22	0	0	22	0	0	20	0.000520833
ETV7	1901	0	22	0	0	22	0	0	20	0
NGFR	1752	0	22	0	0	22	0	0	20	0
MYC	1560	0	22	0	0	22	0	0	20	0
KLF2	1534	0	22	0	0	22	0	0	20	0.00065189
PIM2	1532	0	22	0	1	22	0	0	20	0
CCND3	1512	0	0	0	0	0	0	0	0	0
KRAS	1320	0	22	0	0	22	0	1	20	0
CD79A	1224	0	22	0	0	19	0	0	20	0
HIST1H3B	432	0	22	0	0	22	0	0	20	0
