# Supplementary material for: Unraveling transformation of follicular lymphoma to diffuse large B-cell lymphoma
Source: PLoS One. 2019 Feb 25;14(2):e0212813. doi: 10.1371/journal.pone.0212813 (PMC6388933; doi:10.1371/journal.pone.0212813)
Supplement: S8 Table — (XLSX) [file pone.0212813.s014.xlsx]

## Sheet: Table S7
Table S8. Comparative results sumarizing the frequency of gene mutations in paired pre-tFL and tFL samples from FL patients with histologic transformation. The number of cases analized in each series were: Pasquallucci, 15 pre-tFL and 39 tFL cases; Okosun, 32 cases; Kridel, 15 cases; Bouska, 12 cases and Gonzalez-Rincón, 22 cases.
	pre-tFL					tFL					increased % at transformation
	Pasqualucci	Okosun	Kridel	Bouska	G.-Rincon	Pasqualucci	Okosun	Kridel	Bouska	G.-Rincon	Pasqualucci	Okosun	Kridel	Bouska	G.-Rincon
ABCA3					0.0909					0.0454545					-4.54455
ACTB			0.06					0.04					-2
ADAM8					0.05					0.111111					6.11111
APC					0.0455					0.0454545					-0.00454545
ARHGEF1			0.02					0.05					3
ARID1A			0.1		0.045			0.1		0.0909091			0		4.59091
ARID3B					0.0909					0.0454545					-4.54455
ATM					0.1364					0.136364					-0.00363636
ATP10A					0.0454545					0.105263					5.98086
ATP6AP1			0.03					0.02					-1
ATP6V1B2			0.07					0.05					-2
B2M			0.08		0.0909			0.25		0.227273			17		13.6373
BCL10		0.03125	0.02		0.0454545		0.03125	0.05		0.0454545		0	3		-4.85723e-15
BCL11A					0					0.0714286					7.14286
BCL2	0.866667		0.43	0.45	0.2727	0.871795		0.47	0.4	0.318182	0.512821		4	-5	4.54818
BCL6	0.6		0.08		0.0454545	0.641026		0.1		0.0454545	4.10256		2		-4.85723e-15
BCL7A	0.0666667		0.09		0.1364	0.410256		0.1		0.181818	34.359		1		4.54182
BCR			0.125					0.12					-0.5
BIRC3					0.0454545					0					-4.54545
BTG1			0.07		0.0454545			0.11		0.0909091			4		4.54545
BTG2			0.06					0.05					-1
BTK					0.0454545					0					-4.54545
C10orf12				0.17					0.17					0
CARD11		0.125	0.185	0	0.0909		0.1875	0.18	0.17	0.0454545		6.25	-0.5	17	-4.54455
CCDC15					0.0454545					0.045					-0.0454545
CCL23			0.01					0.01					0
CCND3			0.03	0.15	0			0.12	0.2	0			9	5
CD58			0.04		0			0.04		0.0454545			0		4.54545
CD70			0.04		0.0909			0.035		0.0909091			-0.5		0.000909091
CD79A		0.0625			0		0.0625			0		0
CD79B		0.03125	0.04	0.1	0.0909		0.03125	0.07	0.14	0.0454545		0	3	4	-4.54455
CD83			0.02					0.04					2
CDC25A					0					0.0454545					4.54545
CELSR1					0.0454545					0.0526316					0.717703
CHD8			0.05					0.1					5
CIITA	0.0666667		0.05		0.0454545	0.461538		0.07		0.0909091	39.4872		2		4.54545
CREBBP		0.75	0.56	0.65	0.5455		0.71875	0.54	0.54	0.636364		-3.125	-2	-11	9.08636
CSF1R					0.045					0.105263					6.02632
CSF2RB					0.0909					0.105263					1.43632
CSMD3					0.1818					0.227273					4.54727
CTSS			0.03					0.025					-0.5
DMXL1					0.0909					0.136364					4.54636
DNAH9			0.11					0.16					5
DOCK4					0.091					0.0526316					-3.83684
DSG2					0.045					0.0526316					0.763158
DSP					0.1364					0.105263					-3.11368
DTX1			0.09		0.2273			0.12		0.263158			3		3.58579
EBF1		0.0625	0.08		0.045		0.21875	0.16		0.105263		15.625	8		6.02632
EBF3			0.02					0.01					-1
EEF1A1			0.06	0.08				0.1	0.17				4	9
EMILIN3					0.045					0					-4.5
EP300			0.17	0	0.1818			0.16	0.11	0.227273			-1	11	4.54727
EPHA4					0.0909091					0.0526316					-3.82775
ERBB2					0.045					0					-4.5
ERBB4					0.045					0.0454545					0.0454545
ETS1					0.045					0.0454545					0.0454545
ETV1					0.045					0.0526316					0.763158
EVI2A			0.01					0.02					1
EZH2		0.28125	0.22	0.3	0.0909091		0.25	0.32	0.46	0.181818		-3.125	10	16	9.09091
FANCD2					0.0909091					0.0909091					1.38778e-15
FAS			0.07		0.045			0.12		0.0909091			5		4.59091
FAT4			0.13					0.13					0
FBXO11					0.045					0.105263					6.02632
FGFR2					0.045					0.0526316					0.763158
FLNA					0.045					0					-4.5
FLNC					0.0909091					0.105263					1.43541
FMN2					0.045					0.0526316					0.763158
FOXO1			0.1		0.1818			0.13		0.181818			3		0.00181818
FOXP1					0.045					0.0526316					0.763158
FRMPD1					0.045					0.0526316					0.763158
FSIP2					0.045					0.0526316					0.763158
GNA13			0.09		0.0909			0.17		0.227273			8		13.6373
GNAI2			0.05					0.08					3
HIST1H1AC		0					0.03125					3.125
HIST1H1AG		0.0625					0.03125					-3.125
HIST1H1B		0.03125	0.08		0		0	0.13		0.0526316		-3.125	5		5.26316
HIST1H1BC		0.03125					0.03125					0
HIST1H1BD		0					0					0
HIST1H1BG		0					0.03125					3.125
HIST1H1C		0.03125	0.06		0.1364		0.09375	0.11		0.0454545		6.25	5		-9.09455
HIST1H1D		0.0625					0.0625					0
HIST1H1E		0.125	0.13	0.05	0.1364		0.15625	0.16	0.2	0.227273		3.125	3	15	9.08727
HIST1H2AM			0.02	0.08				0.04	0.17				2	9
HIST1H3D					0.045					0					-4.5
HIST1H3F					0.045					0					-4.5
HIST1H3G					0.045					0.0526316					0.763158
HIST1H3H					0					0.0526316					5.26316
HLA-DMB			0.06					0.1					4
HSPG2				0.08					0.17					9
HVCN1			0.06					0.07					1
ID3			0		0			0.02		0			2
IGLL5					0.2727					0.368421					9.57211
IKZF3		0.0625	0.02		0.045		0.09375	0.04		0.0526316		3.125	2		0.763158
IL4R			0.03					0.05					2
IRF4			0.03		0			0.05		0			2
IRF8			0.13	0.1	0.1364			0.18	0.14	0.181818			5	4	4.54182
ITPKB			0.04					0.11					7
KDR					0					0.0454545					4.54545
KIT					0.045					0					-4.5
KLHL6		0.125	0.06		0.0909		0.0625	0.08		0.0454545		-6.25	2		-4.54455
LEPR				0.17					0.17					0
LPHN2					0					0.105263					10.5263
LRP1B					0.1818					0.272727					9.09273
LRRC7			0.03					0.04					1
LYN					0.045					0.0526316					0.763158
MEF2B		0.15625	0.16	0.15	0.0909		0.125	0.15	0.2	0.0909091		-3.125	-1	5	0.000909091
MEF2C			0.03					0.05					2
MIR142				0.17					0.25					8
MKI67			0.12					0.13					1
MLL2		0.78125	0.61	0.75	0.4545		0.71875	0.65	0.71	0.5		-6.25	4	-4	4.55
MLL3			0.18	0.05	0.0909			0.21	0.11	0.0454545			3	6	-4.54455
MTOR					0					0.0454545					4.54545
MYB					0.045					0.0454545					0.0454545
MYC	0.0666667		0		0	0.230769		0.08		0	16.4103		8		0
MYD88		0.03125	0.06	0.05	0.045		0.125	0.11	0.11	0.0454545		9.375	5	6	0.0454545
MYO5C					0.045					0.0526316					0.763158
MYOM2			0.04		0.045			0.07		0.0526316			3		0.763158
MYOM2					0.00045					0,,05%
NFKBIA					0					0.0909091					9.09091
NFKBIE					0					0.0454545					4.54545
NLRC5			0.05					0.03					-2
NOTCH1			0.06		0			0.07		0			1
NOTCH2			0.03		0.1818			0.06		0.181818			3		0.00181818
NRAS					0					0.0454545					4.54545
P2RY8			0.02					0.07					5
PAX5	0				0.1364	0.384615				0.136364	38.4615				-0.00363636
PCLO					0.1364					0.227273					9.08727
PDZRN3					0					0.0526316					5.26316
PDZRN4					0.045					0.0526316					0.763158
PIK3CA					0					0.0454545					4.54545
PIK3CD					0					0.0454545					4.54545
PIK3CG					0.045					0.0526316					0.763158
PIK3R1					0.045					0.0454545					0.0454545
PIM1	0.133333		0.08	0	0.1364	0.461538		0.16	0.14	0.0909091	32.8205		8	14	-4.54909
PLCG2		0.03125			0.045		0.0625			0.105263		3.125			6.02632
PLEKHG5					0.0909					0.0454545					-4.54455
POU2AF1			0.07		0.1818			0.065		0.318182			-0.5		13.6382
POU2F2					0.1818					0.0909091					-9.08909
PRDM1					0					0.0454545					4.54545
PRDM16					0.045					0.0909091					4.59091
PRKCB		0					0.03125					3.125
PTEN					0					0.0454545					4.54545
PTPN1			0		0			0.01		0			1
RELN					0.045					0					-4.5
RET					0.045					0.0526316					0.763158
RHOA			0.03		0.045			0.06		0.0454545			3		0.0454545
RICTOR					0.045					0					-4.5
RNF213				0.1					0.14					4
RRAGC			0.07	0.17				0.06	0.17				-1	0
RYR1					0.045					0.0526316					0.763158
RYR2					0.045					0.0526316					0.763158
S1PR2			0.02					0.07					5
SAMHD1					0.0526					0.0555556					0.295556
SGK1			0.06		0.045			0.13		0.0909091			7		4.59091
SIGLEC10					0					0.0454545					4.54545
SLC38A7					0.045					0					-4.5
SLC38A8					0.045					0.0454545					0.0454545
SLC9A8				0.08					0.17					9
SMARCA2					0					0.0454545					4.54545
SMARCA4			0.07		0.045			0.09		0.0909091			2		4.59091
SOCS1	0	0.1875	0.12	0.1	0.0909	0.230769	0.21875	0.15	0.17	0.227273	23.0769	3.125	3	7	13.6373
STAT3		0	0.06	0	0		0.03125	0.08	0.11	0		3.125	2	11
STAT6		0.1875	0.06		0.0909		0.1875	0.04		0.136364		0	-2		4.54636
SYNE1					0.0909					0.105263					1.43632
TAF1				0.05					0.17					12
TAGAP					0.1364					0.105263					-3.11368
TET2					0.045					0.0526316					0.763158
TGM7					0					0.0454545					4.54545
TLR2			0.01					0.04					3
TMEM30A			0.01		0.091			0.04		0.0454545			3		-4.55455
TMSB4X					0					0.157895					15.7895
TNFAIP3		0.0625	0.08		0.091		0.1875	0.07		0.0909091		12.5	-1		-0.00909091
TNFRSF14		0.46875	0.4	0.2	0.1364		0.375	0.38	0.2	0.227273		-9.375	-2	0	9.08727
TP53			0.15	0	0.091			0.3	0.26	0.181818			15	26	9.08182
TP73					0.045					0.0454545					0.0454545
UBE2A					0.1818					0.157895					-2.39053
UNC5C			0.01					0.04					3
UPF1			0.045					0.04					-0.5
WHSC1					0					0.0454545					4.54545
WT1					0.045					0.0526316					0.763158
XBP1			0.01					0.01					0
ZFP36L1			0.04					0.06					2
ZNF208				0.17					0.17					0
ZNF717				0.08					0.17					9
